# Supplementary material for: Predictors of Changes in Quality of Life of Patients with Major Depressive Disorder—A Prospective Naturalistic 3-Month Follow-Up Study
Source: J Clin Med. 2023 Jul 12;12(14):4628. doi: 10.3390/jcm12144628 (PMC10380991; doi:10.3390/jcm12144628)
Supplement: Supplementary file 1 [file jcm-12-04628-s001.zip]

Archive with 1 entries (1 files):
- jcm-2465280-supplementary.pdf
